# Supplementary material for: The role of candidate transport proteins in β‐cell long‐chain fatty acid uptake: Where are we now?
Source: Diabet Med. 2023 Sep 2;40(12):e15198. doi: 10.1111/dme.15198 (PMC10947460; doi:10.1111/dme.15198)
Supplement: Supplementary file 1 — Table S1 Summary of included studies to identify candidate LC‐FFA transport proteins. [file DME-40-0-s001.zip]

Archive with 2 entries (2 files):
- Supplementary.docx
- Supporting_information.docx
